# Supplementary material for: Steroidomics in Men with Schizophrenia
Source: Int J Mol Sci. 2024 Aug 10;25(16):8729. doi: 10.3390/ijms25168729 (PMC11354902; doi:10.3390/ijms25168729)
Supplement: Supplementary file 1 [file ijms-25-08729-s001.zip › Table S1.xlsx]

## Sheet: Table S1
Table S1. Relationships between steroid levels or molar ratios on one hand and factors Status (patients vs. controls), Stage (Stage2 vs. Stage1) and Age (≤ 26 years vs. >26 years) on the other hand, as found by a linear model consisting of factors Subject, Status, Stage, Age and Status x Stage interaction, which was followed by least significant difference multiple comparisons for statistical sig…
							Stage	Age		Schizophrenia		Schizophrenia-		Schizophrenia+		ANOVA, factor Stage		Stage 2 vs. Stage 1, controls	Stage 2 vs. Stage 1, schizophrenia	ANOVA, Schizophrenia × Stage	Stage	Schiz × Stage
Group1	Group2	Group3	Group4	Abbreviation				≤ 26 years	>26 years	− (controls)	+ (patients)	Stage 1	Stage 2	Stage 1	Stage 2
Δ5 pregnanes	17-OH		20-oxo	Preg17C	17-Hydroxypregnenolone sulfate	17-Hydroxypregnenolone sulfate [nM]		36.1 (34.1, 38.2)	28.6 (27, 30.3)	32 (29.6, 34.5)	32.3 (31, 33.7)	27.6 (24.8, 30.7)	37 (33.1, 41.3)	34.8 (32.7, 37)	30 (28.2, 31.9)			↑	↓	***	0.2558	0.0008
							1			27.6 (24.8, 30.7)	34.8 (32.7, 37)										0.2558	0.0008
							2			37 (33.1, 41.3)	30 (28.2, 31.9)										0.2558	0.0008
								Schiz: F=0, p=0.866, ηp2=0.000496; Age: F=19.6, p<0.001, ηp2=0.252; Stage: F=1.3, p=0.256, ηp2=0.0222; Schiz × Stage: F=12.4, p<0.001, ηp2=0.176; Subj(Schiz, Age): F=7.9, p<0.001, ηp2=0.896;													0.2558	0.0008
Δ5 androstanes			17β-OH	Adiol	Androstenediol	Androstenediol [nM]		4.4 (4.13, 4.69)	3.11 (2.92, 3.31)	4.18 (3.83, 4.55)	3.27 (3.12, 3.42)	4.91 (4.35, 5.56)	3.56 (3.15, 4.04)	3.33 (3.12, 3.55)	3.21 (3.01, 3.42)	↓		↓		*	0.013	0.0488
							1			4.91 (4.35, 5.56)	3.33 (3.12, 3.55)										0.013	0.0488
							2			3.56 (3.15, 4.04)	3.21 (3.01, 3.42)										0.013	0.0488
								Schiz: F=12.9, p<0.001, ηp2=0.17; Age: F=37, p<0.001, ηp2=0.37; Stage: F=6.5, p=0.013, ηp2=0.094; Schiz × Stage: F=4, p=0.049, ηp2=0.0602; Subj(Schiz, Age): F=3.1, p<0.001, ηp2=0.762; , S1<C1, C2<C1													0.013	0.0488
Δ4 pregnanes	17-OH		20-oxo	Prog17	17-Hydroxyprogesterone	17-Hydroxyprogesterone [nM]		4.03 (3.77, 4.32)	3.55 (3.32, 3.8)	4.43 (4.03, 4.88)	3.25 (3.1, 3.41)	5.26 (4.59, 6.05)	3.77 (3.31, 4.31)	3.49 (3.26, 3.74)	3.03 (2.84, 3.24)	↓		↓	↓		0.0026	0.2527
							1			5.26 (4.59, 6.05)	3.49 (3.26, 3.74)										0.0026	0.2527
							2			3.77 (3.31, 4.31)	3.03 (2.84, 3.24)										0.0026	0.2527
								Schiz: F=17.9, p<0.001, ηp2=0.227; Age: F=4.3, p=0.043, ηp2=0.0652; Stage: F=9.9, p=0.003, ηp2=0.139; Schiz × Stage: F=1.3, p=0.253, ηp2=0.0214; Subj(Schiz, Age): F=2.8, p<0.001, ηp2=0.741; , S1<C1, S2<C2, C2<C1, S2<S1													0.0026	0.2527
Δ4 pregnanes	16α-OH	16α-OH	20-oxo	Prog16a	16α-Hydroxypogesterone	16α-Hydroxypogesterone [nM]		0.83 (0.76, 0.907)	0.727 (0.665, 0.793)	0.824 (0.73, 0.928)	0.733 (0.687, 0.781)	0.74 (0.625, 0.874)	0.915 (0.767, 1.09)	0.841 (0.769, 0.918)	0.637 (0.581, 0.698)				↓	*	0.7526	0.0149
							1			0.74 (0.625, 0.874)	0.841 (0.769, 0.918)										0.7526	0.0149
							2			0.915 (0.767, 1.09)	0.637 (0.581, 0.698)										0.7526	0.0149
								Schiz: F=1.5, p=0.23, ηp2=0.0235; Age: F=2.8, p=0.099, ηp2=0.044; Stage: F=0.1, p=0.753, ηp2=0.00164; Schiz × Stage: F=6.3, p=0.015, ηp2=0.0933; Subj(Schiz, Age): F=2.6, p<0.001, ηp2=0.731; , S2<C2, S2<S1													0.7526	0.0149
Δ4 androstanes				A2	Androstenedione	Androstenedione [nM]		4.19 (3.96, 4.43)	4.01 (3.79, 4.25)	3.77 (3.48, 4.07)	4.45 (4.28, 4.64)	4.05 (3.62, 4.51)	3.5 (3.12, 3.92)	4.77 (4.51, 5.05)	4.15 (3.91, 4.4)	↓			↓		0.0286	0.9887
							1			4.05 (3.62, 4.51)	4.77 (4.51, 5.05)										0.0286	0.9887
							2			3.5 (3.12, 3.92)	4.15 (3.91, 4.4)										0.0286	0.9887
								Schiz: F=7.3, p=0.009, ηp2=0.109; Age: F=0.7, p=0.409, ηp2=0.0114; Stage: F=5, p=0.029, ηp2=0.0774; Schiz × Stage: F=0, p=0.989, ηp2=0.00000335; Subj(Schiz, Age): F=3.6, p<0.001, ηp2=0.793; , S2<S1													0.0286	0.9887
Δ4 androstanes				T	Testosterone	Testosterone [nM]		19.1 (18.1, 20.1)	18 (17.1, 19)	20.2 (18.8, 21.7)	17 (16.4, 17.7)	23.5 (21.3, 25.9)	17.4 (15.7, 19.3)	18 (17.1, 19.1)	16.1 (15.3, 17)	↓		↓	↓		0.0006	0.1101
							1			23.5 (21.3, 25.9)	18 (17.1, 19.1)										0.0006	0.1101
							2			17.4 (15.7, 19.3)	16.1 (15.3, 17)										0.0006	0.1101
								Schiz: F=8.9, p=0.004, ηp2=0.127; Age: F=1.3, p=0.253, ηp2=0.0213; Stage: F=12.9, p<0.001, ηp2=0.175; Schiz × Stage: F=2.6, p=0.11, ηp2=0.0413; Subj(Schiz, Age): F=3.8, p<0.001, ηp2=0.799; , S1<C1, C2<C1, S2<S1													0.0006	0.1101
5α pregnanes	5α		20α-OH	P3a5a20a	5α-Pregnane-3α,20α-diol	5α-Pregnane-3α,20α-diol [pM]		204 (180, 231)	228 (202, 257)	217 (183, 256)	214 (196, 234)	248 (197, 308)	190 (146, 242)	174 (152, 198)	262 (232, 294)				↑	*	0.6054	0.0145
							1			248 (197, 308)	174 (152, 198)										0.6054	0.0145
							2			190 (146, 242)	262 (232, 294)										0.6054	0.0145
								Schiz: F=0, p=0.918, ηp2=0.000178; Age: F=1, p=0.321, ηp2=0.0164; Stage: F=0.3, p=0.605, ηp2=0.00447; Schiz × Stage: F=6.3, p=0.015, ηp2=0.0956; Subj(Schiz, Age): F=3.4, p<0.001, ηp2=0.781; , S2>S1													0.6054	0.0145
5α pregnanes	5α		20α-OH	P3b5a20a	5α-Pregnane-3β,20α-diol	5α-Pregnane-3β,20α-diol [nM]		1.79 (1.62, 1.97)	1.33 (1.19, 1.47)	1.94 (1.7, 2.19)	1.21 (1.12, 1.31)	2.35 (1.98, 2.77)	1.58 (1.29, 1.92)	1.1 (0.975, 1.23)	1.34 (1.2, 1.49)			↓		**	0.2929	0.0078
							1			2.35 (1.98, 2.77)	1.1 (0.975, 1.23)										0.2929	0.0078
							2			1.58 (1.29, 1.92)	1.34 (1.2, 1.49)										0.2929	0.0078
								Schiz: F=18.2, p<0.001, ηp2=0.23; Age: F=10.5, p=0.002, ηp2=0.147; Stage: F=1.1, p=0.293, ηp2=0.0181; Schiz × Stage: F=7.6, p=0.008, ηp2=0.11; Subj(Schiz, Age): F=4.3, p<0.001, ηp2=0.819; , S1<C1, C2<C1													0.2929	0.0078
5β pregnanes	5β		20α-OH	P3b5b20a	5β-Pregnane-3β,20α-diol	5β-Pregnane-3β,20α-diol [pM]		64.9 (52.1, 81.2)	92.6 (76.9, 112)	68.1 (53.3, 87.5)	88.1 (74.6, 104)	105 (74, 150)	45 (31.5, 64.5)	67.7 (53.9, 85.3)	116 (90.8, 148)			↓	↑	**	0.448	0.0022
							1			105 (74, 150)	67.7 (53.9, 85.3)										0.448	0.0022
							2			45 (31.5, 64.5)	116 (90.8, 148)										0.448	0.0022
								Schiz: F=1.5, p=0.223, ηp2=0.041; Age: F=3.3, p=0.077, ηp2=0.0844; Stage: F=0.6, p=0.448, ηp2=0.0161; Schiz × Stage: F=10.8, p=0.002, ηp2=0.231; Subj(Schiz, Age): F=1.8, p=0.048, ηp2=0.648; , S2>C2, C2<C1, S2>S1													0.448	0.0022
5β pregnanes	5β		20α-OH	P3b5b20aC	Conjugated 5β-pregnane-3β,20α-diol	Conjugated 5β-pregnane-3β,20α-diol [nM]		11.4 (10.5, 12.3)	10.2 (9.38, 11)	10.9 (9.8, 12.1)	10.6 (9.99, 11.2)	10.1 (8.74, 11.7)	11.7 (10, 13.6)	11.8 (10.8, 12.8)	9.51 (8.75, 10.3)				↓	*	0.6938	0.0434
							1			10.1 (8.74, 11.7)	11.8 (10.8, 12.8)										0.6938	0.0434
							2			11.7 (10, 13.6)	9.51 (8.75, 10.3)										0.6938	0.0434
								Schiz: F=0.1, p=0.739, ηp2=0.00186; Age: F=2.4, p=0.13, ηp2=0.0378; Stage: F=0.2, p=0.694, ηp2=0.0026; Schiz × Stage: F=4.3, p=0.043, ηp2=0.0663; Subj(Schiz, Age): F=3.9, p<0.001, ηp2=0.805; , S2<S1													0.6938	0.0434
5α androstanes	5α		17-oxo	A5a	5α-Androstane-3,17-dione	5α-Androstane-3,17-dione [pM]		279 (260, 299)	270 (251, 289)	249 (226, 275)	301 (286, 316)	269 (235, 306)	231 (199, 267)	329 (307, 353)	275 (255, 295)	↓	*		↓		0.0364	0.7941
							1			269 (235, 306)	329 (307, 353)										0.0364	0.7941
							2			231 (199, 267)	275 (255, 295)										0.0364	0.7941
								Schiz: F=6, p=0.017, ηp2=0.0938; Age: F=0.3, p=0.617, ηp2=0.00435; Stage: F=4.6, p=0.036, ηp2=0.0733; Schiz × Stage: F=0.1, p=0.794, ηp2=0.00118; Subj(Schiz, Age): F=5.6, p<0.001, ηp2=0.857; , S1>C1, S2<S1													0.0364	0.7941
5α androstanes	5α		17-oxo	A3a5aC	Androsterone (THA-3α,5α) sulfate	Androsterone (THA-3α,5α) sulfate [μM]		4.06 (3.8, 4.34)	3.32 (3.07, 3.57)	3.24 (2.93, 3.58)	4.15 (3.94, 4.36)	2.88 (2.48, 3.31)	3.63 (3.15, 4.16)	4.36 (4.07, 4.67)	3.94 (3.66, 4.23)					*	0.4702	0.0372
							1			2.88 (2.48, 3.31)	4.36 (4.07, 4.67)										0.4702	0.0372
							2			3.63 (3.15, 4.16)	3.94 (3.66, 4.23)										0.4702	0.0372
								Schiz: F=10.3, p=0.002, ηp2=0.147; Age: F=9.8, p=0.003, ηp2=0.141; Stage: F=0.5, p=0.47, ηp2=0.00873; Schiz × Stage: F=4.5, p=0.037, ηp2=0.0704; Subj(Schiz, Age): F=5.8, p<0.001, ηp2=0.86; , S1>C1													0.4702	0.0372
5β androstanes	5β		17β-OH	A3a5b17bC	Conjugated 5β-androstane-3α,17β-diol	Conjugated 5β-androstane-3α,17β-diol [nM]		18 (16.9, 19.2)	16.5 (15.5, 17.6)	18.7 (17.2, 20.4)	15.9 (15.2, 16.7)	17 (15.2, 19.1)	20.5 (18, 23.3)	15.2 (14.2, 16.2)	16.7 (15.7, 17.8)	↑	*				0.0466	0.5381
							1			17 (15.2, 19.1)	15.2 (14.2, 16.2)										0.0466	0.5381
							2			20.5 (18, 23.3)	16.7 (15.7, 17.8)										0.0466	0.5381
								Schiz: F=5.4, p=0.023, ηp2=0.0841; Age: F=2.3, p=0.132, ηp2=0.038; Stage: F=4.1, p=0.047, ηp2=0.0655; Schiz × Stage: F=0.4, p=0.538, ηp2=0.00646; Subj(Schiz, Age): F=4.4, p<0.001, ηp2=0.828; , S2<C2													0.0466	0.5381
Δ4 pregnanes	17-deoxy	11β-OH	20-oxo	B	Corticosterone	Corticosterone [nM]		20.5 (18.6, 22.5)	15.2 (13.6, 16.9)	17.2 (14.9, 19.6)	18.4 (17.1, 19.7)	15.2 (12.4, 18.4)	19.3 (15.8, 23.2)	20.8 (18.8, 22.9)	16.1 (14.4, 17.9)				↓	*	0.9155	0.0282
							1			15.2 (12.4, 18.4)	20.8 (18.8, 22.9)										0.9155	0.0282
							2			19.3 (15.8, 23.2)	16.1 (14.4, 17.9)										0.9155	0.0282
								Schiz: F=0.4, p=0.545, ηp2=0.00593; Age: F=10.6, p=0.002, ηp2=0.146; Stage: F=0, p=0.916, ηp2=0.000183; Schiz × Stage: F=5.1, p=0.028, ηp2=0.0753; Subj(Schiz, Age): F=2.5, p<0.001, ηp2=0.723; , S1>C1, S2<S1													0.9155	0.0282
5α androstanes	5α	11β-OH	17-oxo	A3b5a11b	11β-Hydroxyepiandrosterone	11β-Hydroxyepiandrosterone [pM]		122 (110, 135)	112 (101, 124)	142 (124, 162)	95.1 (87.7, 103)	155 (129, 185)	130 (105, 158)	78.2 (69.2, 88)	114 (103, 127)				↑	*	0.4757	0.0217
							1			155 (129, 185)	78.2 (69.2, 88)										0.4757	0.0217
							2			130 (105, 158)	114 (103, 127)										0.4757	0.0217
								Schiz: F=12.2, p<0.001, ηp2=0.166; Age: F=0.8, p=0.377, ηp2=0.0128; Stage: F=0.5, p=0.476, ηp2=0.00837; Schiz × Stage: F=5.6, p=0.022, ηp2=0.0834; Subj(Schiz, Age): F=3.6, p<0.001, ηp2=0.786; , S1<C1, S2>S1													0.4757	0.0217
5β androstanes	5β	11β-OH	17-oxo	A3a5b11bC	11β-Hydroxyetiocholanolone sulfate	11β-Hydroxyetiocholanolone sulfate [nM]		10.2 (9.27, 11.2)	10.3 (9.39, 11.3)	12.4 (11, 14)	8.37 (7.8, 8.98)	14.4 (12.1, 17.1)	10.7 (9, 12.6)	9.2 (8.33, 10.1)	7.61 (6.88, 8.41)	↓	*				0.0164	0.5256
							1			14.4 (12.1, 17.1)	9.2 (8.33, 10.1)										0.0164	0.5256
							2			10.7 (9, 12.6)	7.61 (6.88, 8.41)										0.0164	0.5256
								Schiz: F=15.6, p<0.001, ηp2=0.206; Age: F=0, p=0.913, ηp2=0.0002; Stage: F=6.1, p=0.016, ηp2=0.0922; Schiz × Stage: F=0.4, p=0.526, ηp2=0.00675; Subj(Schiz, Age): F=4.5, p<0.001, ηp2=0.815; , S1<C1, S2<C2													0.0164	0.5256
CYP17A1				DHEA%Preg	DHEA/pregnenolone	DHEA/pregnenolone		6.88 (6.55, 7.22)	7.08 (6.74, 7.43)	5.49 (5.12, 5.88)	8.79 (8.49, 9.09)	4.81 (4.37, 5.29)	6.23 (5.63, 6.89)	9.4 (8.95, 9.86)	8.22 (7.83, 8.62)			↑	↓	***	0.319	0.0007
							1			4.81 (4.37, 5.29)	9.4 (8.95, 9.86)										0.319	0.0007
							2			6.23 (5.63, 6.89)	8.22 (7.83, 8.62)										0.319	0.0007
								Schiz: F=79.7, p<0.001, ηp2=0.575; Age: F=0.4, p=0.519, ηp2=0.0071; Stage: F=1, p=0.319, ηp2=0.0168; Schiz × Stage: F=12.9, p<0.001, ηp2=0.179; Subj(Schiz, Age): F=6, p<0.001, ηp2=0.865; , S1>C1, S2>C2, C2>C1, S2<S1													0.319	0.0007
CYP17A1				DHEA%Preg20a	DHEA/20α-dihydropregnenolone	DHEA/20α-dihydropregnenolone		3.59 (3.35, 3.84)	3.63 (3.39, 3.89)	3.01 (2.75, 3.29)	4.36 (4.14, 4.59)	2.65 (2.34, 2.99)	3.42 (3, 3.92)	4.65 (4.31, 5.02)	4.09 (3.81, 4.4)			↑		*	0.3519	0.0123
							1			2.65 (2.34, 2.99)	4.65 (4.31, 5.02)										0.3519	0.0123
							2			3.42 (3, 3.92)	4.09 (3.81, 4.4)										0.3519	0.0123
								Schiz: F=24.6, p<0.001, ηp2=0.284; Age: F=0, p=0.843, ηp2=0.00064; Stage: F=0.9, p=0.352, ηp2=0.014; Schiz × Stage: F=6.7, p=0.012, ηp2=0.0969; Subj(Schiz, Age): F=3.7, p<0.001, ηp2=0.796; , S1>C1, C2>C1													0.3519	0.0123
CYP17A1				A3a5a%P3a5a20a	Androsterone/5α-pregnane-3α,20α-diol	Androsterone/5α-pregnane-3α,20α-diol		5.82 (5.16, 6.6)	4.03 (3.61, 4.53)	5 (4.28, 5.88)	4.65 (4.27, 5.07)	4.66 (3.79, 5.82)	5.37 (4.27, 6.87)	5.93 (5.22, 6.78)	3.7 (3.3, 4.16)				↓	*	0.1963	0.0196
							1			4.66 (3.79, 5.82)	5.93 (5.22, 6.78)										0.1963	0.0196
							2			5.37 (4.27, 6.87)	3.7 (3.3, 4.16)										0.1963	0.0196
								Schiz: F=0.3, p=0.568, ηp2=0.00546; Age: F=11.5, p=0.001, ηp2=0.161; Stage: F=1.7, p=0.196, ηp2=0.0277; Schiz × Stage: F=5.8, p=0.02, ηp2=0.0874; Subj(Schiz, Age): F=2.5, p<0.001, ηp2=0.72; , S2<C2, S2<S1													0.1963	0.0196
CYP17A1				A211b%B	11β-Hydroxyandrostenedione/corticosterone	11β-Hydroxyandrostenedione/corticosterone		2.03 (1.88, 2.19)	2.93 (2.71, 3.18)	2.56 (2.3, 2.85)	2.32 (2.19, 2.46)	3.08 (2.66, 3.59)	2.13 (1.84, 2.49)	2.17 (2, 2.35)	2.48 (2.29, 2.7)			↓		**	0.1895	0.0045
							1			3.08 (2.66, 3.59)	2.17 (2, 2.35)										0.1895	0.0045
							2			2.13 (1.84, 2.49)	2.48 (2.29, 2.7)										0.1895	0.0045
								Schiz: F=1.4, p=0.25, ηp2=0.0216; Age: F=26.5, p<0.001, ηp2=0.303; Stage: F=1.8, p=0.19, ηp2=0.0281; Schiz × Stage: F=8.7, p=0.005, ηp2=0.125; Subj(Schiz, Age): F=3.2, p<0.001, ηp2=0.767; , S1<C1, C2<C1													0.1895	0.0045
CYP17A1-OH				Preg17%Preg	17-Hydroxypregnenolone/pregnenolone	17-Hydroxypregnenolone/pregnenolone		7.49 (7.05, 7.96)	7.32 (6.89, 7.78)	5.96 (5.5, 6.46)	9.26 (8.85, 9.69)	5.17 (4.63, 5.77)	6.88 (6.1, 7.76)	10.8 (10.2, 11.6)	7.94 (7.46, 8.46)			↑	↓	***	0.9505	0
							1			5.17 (4.63, 5.77)	10.8 (10.2, 11.6)										0.9505	0
							2			6.88 (6.1, 7.76)	7.94 (7.46, 8.46)										0.9505	0
								Schiz: F=44.2, p<0.001, ηp2=0.424; Age: F=0.2, p=0.668, ηp2=0.00309; Stage: F=0, p=0.951, ηp2=0.0000646; Schiz × Stage: F=19.8, p<0.001, ηp2=0.248; Subj(Schiz, Age): F=4.5, p<0.001, ηp2=0.823; , S1>C1, C2>C1, S2<S1													0.9505	0
CYP17A1-OH				Preg17C%PregC	103·17-Hydroxypregnenolone/pregnenolone, sulfates	1000·103·17-Hydroxypregnenolone/pregnenolone, sulfates		79.3 (74.8, 84)	74 (69.6, 78.6)	66 (60.5, 71.8)	88.1 (84.5, 91.7)	58.5 (51.1, 66.3)	74 (65.8, 82.8)	97.5 (92.3, 103)	79.1 (74.4, 83.9)				↓	**	0.9695	0.0011
							1			58.5 (51.1, 66.3)	97.5 (92.3, 103)										0.9695	0.0011
							2			74 (65.8, 82.8)	79.1 (74.4, 83.9)										0.9695	0.0011
								Schiz: F=20, p<0.001, ηp2=0.247; Age: F=1.7, p=0.204, ηp2=0.0264; Stage: F=0, p=0.97, ηp2=0.0000241; Schiz × Stage: F=11.8, p=0.001, ηp2=0.163; Subj(Schiz, Age): F=3.1, p<0.001, ηp2=0.749; , S1>C1, S2<S1													0.9695	0.0011
CYP17A1-OH				F%B	Cortisol/corticosterone	Cortisol/corticosterone		18.8 (17.6, 20.1)	24.8 (23.1, 26.6)	23 (21, 25.2)	20.3 (19.3, 21.3)	25 (22, 28.4)	21.2 (18.6, 24.2)	17.6 (16.4, 18.8)	23.4 (21.8, 25.2)				↑	**	0.3952	0.0033
							1			25 (22, 28.4)	17.6 (16.4, 18.8)										0.3952	0.0033
							2			21.2 (18.6, 24.2)	23.4 (21.8, 25.2)										0.3952	0.0033
								Schiz: F=3, p=0.088, ηp2=0.0477; Age: F=19.7, p<0.001, ηp2=0.247; Stage: F=0.7, p=0.395, ηp2=0.0121; Schiz × Stage: F=9.4, p=0.003, ηp2=0.135; Subj(Schiz, Age): F=2.2, p=0.001, ηp2=0.696; , S1<C1, S2>S1													0.3952	0.0033
CYP17A1-lyase				DHEAC%Preg17C	DHEA/17-hydroxypregnenolone, sulfates	DHEA/17-hydroxypregnenolone, sulfates		214 (199, 231)	238 (220, 257)	227 (205, 252)	224 (212, 237)	254 (220, 293)	204 (176, 236)	206 (190, 223)	244 (225, 264)				↑	*	0.748	0.0233
							1			254 (220, 293)	206 (190, 223)										0.748	0.0233
							2			204 (176, 236)	244 (225, 264)										0.748	0.0233
								Schiz: F=0, p=0.87, ηp2=0.00045; Age: F=2.2, p=0.145, ηp2=0.0351; Stage: F=0.1, p=0.748, ηp2=0.00173; Schiz × Stage: F=5.4, p=0.023, ηp2=0.0828; Subj(Schiz, Age): F=4.2, p<0.001, ηp2=0.82; , S2>S1													0.748	0.0233
CYP17A1-lyase				A2%Prog17	Androstenedione/17-hydroxyprogesterone	Androstenedione/17-hydroxyprogesterone		0.99 (0.951, 1.03)	1.08 (1.04, 1.13)	0.856 (0.811, 0.904)	1.26 (1.22, 1.3)	0.791 (0.734, 0.852)	0.927 (0.855, 1.01)	1.28 (1.22, 1.34)	1.24 (1.18, 1.29)			↑		*	0.1554	0.0337
							1			0.791 (0.734, 0.852)	1.28 (1.22, 1.34)										0.1554	0.0337
							2			0.927 (0.855, 1.01)	1.24 (1.18, 1.29)										0.1554	0.0337
								Schiz: F=73.7, p<0.001, ηp2=0.551; Age: F=5.6, p=0.022, ηp2=0.0848; Stage: F=2.1, p=0.155, ηp2=0.0333; Schiz × Stage: F=4.7, p=0.034, ηp2=0.073; Subj(Schiz, Age): F=5.8, p<0.001, ηp2=0.86; , S1>C1, S2>C2, C2>C1													0.1554	0.0337
CYP17A1-lyase				A3a5aC%P3a5a17C	Androsterone/17-hydroxyallopregnanolone, sulfates	0.001·Androsterone/17-hydroxyallopregnanolone, sulfates		0.661 (0.615, 0.71)	0.727 (0.677, 0.782)	0.532 (0.483, 0.586)	0.909 (0.862, 0.96)	0.486 (0.424, 0.556)	0.583 (0.509, 0.669)	1 (0.929, 1.08)	0.825 (0.765, 0.889)				↓	*	0.9818	0.0194
							1			0.486 (0.424, 0.556)	1 (0.929, 1.08)										0.9818	0.0194
							2			0.583 (0.509, 0.669)	0.825 (0.765, 0.889)										0.9818	0.0194
								Schiz: F=46.5, p<0.001, ηp2=0.445; Age: F=2.2, p=0.145, ηp2=0.0362; Stage: F=0, p=0.982, ηp2=0.00000907; Schiz × Stage: F=5.8, p=0.019, ηp2=0.0907; Subj(Schiz, Age): F=10.5, p<0.001, ηp2=0.909; , S1>C1, S2>C2, S2<S1													0.9818	0.0194
CYP17A1-lyase				A211b%F	11β-Hydroxyandrostenedione/cortisol	1000·11β-Hydroxyandrostenedione/cortisol		105 (99, 111)	116 (109, 123)	111 (103, 120)	109 (104, 113)	125 (112, 139)	99.6 (89.3, 111)	111 (104, 117)	107 (101, 113)	↓	*	↓			0.0415	0.1303
							1			125 (112, 139)	111 (104, 117)										0.0415	0.1303
							2			99.6 (89.3, 111)	107 (101, 113)										0.0415	0.1303
								Schiz: F=0.2, p=0.698, ηp2=0.00248; Age: F=3.7, p=0.059, ηp2=0.0573; Stage: F=4.3, p=0.042, ηp2=0.0664; Schiz × Stage: F=2.4, p=0.13, ηp2=0.0371; Subj(Schiz, Age): F=3.1, p<0.001, ηp2=0.761; , C2<C1													0.0415	0.1303
HSD3B				Prog17%Preg17	17-Hydroxyprogesterone/17-hydroxypregnenolone	17-Hydroxyprogesterone/17-hydroxypregnenolone		0.297 (0.281, 0.314)	0.329 (0.31, 0.349)	0.374 (0.346, 0.404)	0.263 (0.253, 0.274)	0.446 (0.399, 0.5)	0.315 (0.283, 0.352)	0.258 (0.243, 0.273)	0.269 (0.253, 0.286)	↓	*	↓		**	0.024	0.0034
							1			0.446 (0.399, 0.5)	0.258 (0.243, 0.273)										0.024	0.0034
							2			0.315 (0.283, 0.352)	0.269 (0.253, 0.286)										0.024	0.0034
								Schiz: F=32.7, p<0.001, ηp2=0.368; Age: F=3.8, p=0.058, ηp2=0.0629; Stage: F=5.4, p=0.024, ηp2=0.0878; Schiz × Stage: F=9.4, p=0.003, ηp2=0.143; Subj(Schiz, Age): F=6.5, p<0.001, ηp2=0.877; , S1<C1, C2<C1													0.024	0.0034
HSD3B				Prog17%Preg17C	17-Hydroxyprogesterone/17-hydroxypregnenolone sulfate	1000·17-Hydroxyprogesterone/17-hydroxypregnenolone sulfate		123 (116, 131)	134 (126, 142)	155 (144, 167)	106 (101, 111)	209 (189, 231)	114 (101, 128)	106 (99.2, 113)	106 (99.6, 113)	↓	***	↓		***	0	0
							1			209 (189, 231)	106 (99.2, 113)										0	0
							2			114 (101, 128)	106 (99.6, 113)										0	0
								Schiz: F=36.6, p<0.001, ηp2=0.399; Age: F=2.3, p=0.137, ηp2=0.0397; Stage: F=23.1, p<0.001, ηp2=0.295; Schiz × Stage: F=23.3, p<0.001, ηp2=0.298; Subj(Schiz, Age): F=8.5, p<0.001, ηp2=0.903; , S1<C1, C2<C1													0	0
HSD3B				Prog16a%Preg16a	16α-Hydroxyprogesterone/16α-hydroxypregnenolone	16α-Hydroxyprogesterone/16α-hydroxypregnenolone		1.04 (0.995, 1.08)	1.36 (1.3, 1.41)	1.24 (1.18, 1.31)	1.14 (1.1, 1.17)	1.1 (1.02, 1.19)	1.39 (1.29, 1.5)	1.19 (1.14, 1.24)	1.09 (1.04, 1.14)			↑	↓	***	0.1073	0.0006
							1			1.1 (1.02, 1.19)	1.19 (1.14, 1.24)										0.1073	0.0006
							2			1.39 (1.29, 1.5)	1.09 (1.04, 1.14)										0.1073	0.0006
								Schiz: F=3.8, p=0.057, ηp2=0.0634; Age: F=49.9, p<0.001, ηp2=0.471; Stage: F=2.7, p=0.107, ηp2=0.0456; Schiz × Stage: F=13.4, p<0.001, ηp2=0.193; Subj(Schiz, Age): F=9.5, p<0.001, ηp2=0.909; , S2<C2, C2>C1, S2<S1													0.1073	0.0006
HSD3B				A2%DHEA	Androstenedione/DHEA	Androstenedione/DHEA		0.328 (0.311, 0.347)	0.415 (0.391, 0.441)	0.376 (0.348, 0.407)	0.361 (0.346, 0.376)	0.418 (0.374, 0.468)	0.34 (0.306, 0.379)	0.373 (0.351, 0.396)	0.349 (0.329, 0.371)	↓	*				0.0343	0.2715
							1			0.418 (0.374, 0.468)	0.373 (0.351, 0.396)										0.0343	0.2715
							2			0.34 (0.306, 0.379)	0.349 (0.329, 0.371)										0.0343	0.2715
								Schiz: F=0.5, p=0.499, ηp2=0.00779; Age: F=19.6, p<0.001, ηp2=0.249; Stage: F=4.7, p=0.034, ηp2=0.0737; Schiz × Stage: F=1.2, p=0.272, ηp2=0.0205; Subj(Schiz, Age): F=4.3, p<0.001, ηp2=0.802;													0.0343	0.2715
HSD3B				A2%DHEAC	Androstenedione/DHEA sulfate	1000·Androstenedione/DHEA sulfate		0.506 (0.463, 0.553)	0.58 (0.53, 0.636)	0.54 (0.479, 0.609)	0.544 (0.509, 0.58)	0.627 (0.534, 0.738)	0.465 (0.388, 0.558)	0.577 (0.525, 0.633)	0.513 (0.468, 0.562)	↓	*				0.0397	0.3618
							1			0.627 (0.534, 0.738)	0.577 (0.525, 0.633)										0.0397	0.3618
							2			0.465 (0.388, 0.558)	0.513 (0.468, 0.562)										0.0397	0.3618
								Schiz: F=0, p=0.945, ηp2=0.000082; Age: F=2.9, p=0.095, ηp2=0.0472; Stage: F=4.4, p=0.04, ηp2=0.0709; Schiz × Stage: F=0.8, p=0.362, ηp2=0.0144; Subj(Schiz, Age): F=3.5, p<0.001, ηp2=0.792;													0.0397	0.3618
HSD3B				T%AdiolC	Testosterone/androstenediol sulfate	1000·Testosterone/androstenediol sulfate		8.53 (7.7, 9.45)	8.01 (7.19, 8.92)	9.24 (8, 10.7)	7.39 (6.85, 7.97)	10.9 (8.9, 13.4)	7.82 (6.38, 9.59)	8.2 (7.37, 9.13)	6.66 (5.99, 7.42)	↓	*				0.022	0.5898
							1			10.9 (8.9, 13.4)	8.2 (7.37, 9.13)										0.022	0.5898
							2			7.82 (6.38, 9.59)	6.66 (5.99, 7.42)										0.022	0.5898
								Schiz: F=3.8, p=0.057, ηp2=0.06; Age: F=0.4, p=0.509, ηp2=0.00742; Stage: F=5.5, p=0.022, ηp2=0.0858; Schiz × Stage: F=0.3, p=0.59, ηp2=0.00496; Subj(Schiz, Age): F=3.5, p<0.001, ηp2=0.77;													0.022	0.5898
C/U				AdiolCU	Androstenediol, C/U	Androstenediol, C/U		546 (497, 598)	718 (651, 791)	598 (525, 680)	656 (613, 703)	501 (415, 602)	711 (594, 849)	610 (553, 671)	706 (642, 777)	↑	*				0.0186	0.3309
							1			501 (415, 602)	610 (553, 671)										0.0186	0.3309
							2			711 (594, 849)	706 (642, 777)										0.0186	0.3309
								Schiz: F=0.8, p=0.368, ηp2=0.014; Age: F=10.3, p=0.002, ηp2=0.151; Stage: F=5.9, p=0.019, ηp2=0.0918; Schiz × Stage: F=1, p=0.331, ηp2=0.0163; Subj(Schiz, Age): F=4.4, p<0.001, ηp2=0.807;													0.0186	0.3309
C/U				Prog17a20aCU	17,20α-Dihydroxy-4-pregnene-3-one, C/U	17,20α-Dihydroxy-4-pregnene-3-one, C/U		5.29 (4.78, 5.88)	5.29 (4.78, 5.87)	4.76 (4.17, 5.47)	5.9 (5.47, 6.38)	4 (3.35, 4.8)	5.72 (4.66, 7.12)	6.34 (5.67, 7.11)	5.5 (4.97, 6.12)					*	0.3097	0.0298
							1			4 (3.35, 4.8)	6.34 (5.67, 7.11)										0.3097	0.0298
							2			5.72 (4.66, 7.12)	5.5 (4.97, 6.12)										0.3097	0.0298
								Schiz: F=3.6, p=0.061, ηp2=0.0571; Age: F=0, p=0.994, ηp2=0.000000833; Stage: F=1.1, p=0.31, ηp2=0.0172; Schiz × Stage: F=5, p=0.03, ηp2=0.0762; Subj(Schiz, Age): F=2.7, p<0.001, ηp2=0.739; , S1>C1													0.3097	0.0298
C/U				TCU	Testosterone, C/U	Testosterone, C/U		0.689 (0.595, 0.799)	0.522 (0.449, 0.608)	0.619 (0.505, 0.759)	0.581 (0.522, 0.647)	0.503 (0.383, 0.661)	0.762 (0.56, 1.04)	0.5 (0.428, 0.584)	0.676 (0.582, 0.786)	↑	*				0.0349	0.7353
							1			0.503 (0.383, 0.661)	0.5 (0.428, 0.584)										0.0349	0.7353
							2			0.762 (0.56, 1.04)	0.676 (0.582, 0.786)										0.0349	0.7353
								Schiz: F=0.2, p=0.698, ηp2=0.00252; Age: F=4.2, p=0.044, ηp2=0.0657; Stage: F=4.7, p=0.035, ηp2=0.0721; Schiz × Stage: F=0.1, p=0.735, ηp2=0.00192; Subj(Schiz, Age): F=1.6, p=0.034, ηp2=0.634;													0.0349	0.7353
C/U				P3a5aCU	Allopregnanolone, C/U	Allopregnanolone, C/U		45.4 (41.4, 49.9)	66.6 (60.1, 74.1)	46.7 (41.2, 53.3)	64.5 (60, 69.6)	38.2 (32.6, 45.2)	57.8 (47.2, 71.6)	70.7 (63.4, 79)	59.1 (53.6, 65.4)			↑		**	0.2393	0.0082
							1			38.2 (32.6, 45.2)	70.7 (63.4, 79)										0.2393	0.0082
							2			57.8 (47.2, 71.6)	59.1 (53.6, 65.4)										0.2393	0.0082
								Schiz: F=9, p=0.004, ηp2=0.137; Age: F=18.9, p<0.001, ηp2=0.249; Stage: F=1.4, p=0.239, ηp2=0.0242; Schiz × Stage: F=7.5, p=0.008, ηp2=0.117; Subj(Schiz, Age): F=5.5, p<0.001, ηp2=0.856; , S1>C1, C2>C1													0.2393	0.0082
C/U				P3a5a20aCU	5α-Pregnane-3α,20α-diol, C/U	5α-Pregnane-3α,20α-diol, C/U		216 (190, 245)	172 (150, 197)	213 (179, 253)	174 (158, 192)	168 (131, 214)	267 (207, 342)	219 (191, 251)	137 (119, 158)				↓	**	0.97	0.0021
							1			168 (131, 214)	219 (191, 251)										0.97	0.0021
							2			267 (207, 342)	137 (119, 158)										0.97	0.0021
								Schiz: F=2, p=0.163, ηp2=0.0333; Age: F=3.7, p=0.059, ηp2=0.0601; Stage: F=0, p=0.97, ηp2=0.0000246; Schiz × Stage: F=10.3, p=0.002, ηp2=0.151; Subj(Schiz, Age): F=2.4, p<0.001, ηp2=0.724; , S2<C2, S2<S1													0.97	0.0021
C/U				P3b5a20aCU	5α-Pregnane-3β,20α-diol, C/U	0.001·5α-Pregnane-3β,20α-diol, C/U		1.85 (1.66, 2.08)	2.42 (2.13, 2.75)	1.86 (1.6, 2.19)	2.4 (2.19, 2.63)	1.48 (1.22, 1.81)	2.38 (1.87, 3.09)	2.59 (2.27, 2.97)	2.23 (1.97, 2.53)			↑		*	0.1967	0.0195
							1			1.48 (1.22, 1.81)	2.59 (2.27, 2.97)										0.1967	0.0195
							2			2.38 (1.87, 3.09)	2.23 (1.97, 2.53)										0.1967	0.0195
								Schiz: F=3.8, p=0.056, ηp2=0.0625; Age: F=5.8, p=0.019, ηp2=0.093; Stage: F=1.7, p=0.197, ηp2=0.0291; Schiz × Stage: F=5.8, p=0.02, ηp2=0.0921; Subj(Schiz, Age): F=3.2, p<0.001, ηp2=0.778; , S1>C1, C2>C1													0.1967	0.0195
C/U				P3b5b20aCU	5β-Pregnane-3β,20α-diol, C/U	5β-Pregnane-3β,20α-diol, C/U		167 (129, 213)	119 (95.2, 148)	149 (111, 197)	134 (110, 162)	93.2 (60, 139)	229 (150, 339)	196 (151, 252)	88.9 (65.9, 118)			↑	↓	**	0.8011	0.0015
							1			93.2 (60, 139)	196 (151, 252)										0.8011	0.0015
							2			229 (150, 339)	88.9 (65.9, 118)										0.8011	0.0015
								Schiz: F=0.2, p=0.665, ηp2=0.00558; Age: F=2.3, p=0.14, ηp2=0.0629; Stage: F=0.1, p=0.801, ηp2=0.00189; Schiz × Stage: F=11.9, p=0.002, ηp2=0.259; Subj(Schiz, Age): F=1.9, p=0.033, ηp2=0.677; , S1>C1, S2<C2, C2>C1, S2<S1													0.8011	0.0015
C/U				P3a5a17a20aCU	5α-Pregnane-3α,17,20α-triol, C/U	5α-Pregnane-3α,17,20α-triol, C/U		122 (107, 141)	136 (119, 157)	97.8 (81.9, 117)	173 (156, 192)	74.7 (58.4, 96.1)	130 (99.4, 172)	167 (144, 194)	179 (155, 208)	↑	*	↑			0.0407	0.1035
							1			74.7 (58.4, 96.1)	167 (144, 194)										0.0407	0.1035
							2			130 (99.4, 172)	179 (155, 208)										0.0407	0.1035
								Schiz: F=14.2, p<0.001, ηp2=0.196; Age: F=0.8, p=0.385, ηp2=0.013; Stage: F=4.4, p=0.041, ηp2=0.0703; Schiz × Stage: F=2.7, p=0.104, ηp2=0.0451; Subj(Schiz, Age): F=3.8, p<0.001, ηp2=0.809; , S1>C1, C2>C1													0.0407	0.1035
C/U				A3a5bCU	Etiocholanolone, C/U	0.001·Etiocholanolone, C/U		0.678 (0.634, 0.725)	0.784 (0.735, 0.837)	0.68 (0.621, 0.744)	0.782 (0.746, 0.819)	0.611 (0.541, 0.689)	0.757 (0.66, 0.868)	0.75 (0.701, 0.802)	0.815 (0.763, 0.87)	↑	*				0.0476	0.3753
							1			0.611 (0.541, 0.689)	0.75 (0.701, 0.802)										0.0476	0.3753
							2			0.757 (0.66, 0.868)	0.815 (0.763, 0.87)										0.0476	0.3753
								Schiz: F=3.8, p=0.057, ηp2=0.0619; Age: F=6.1, p=0.017, ηp2=0.0965; Stage: F=4.1, p=0.048, ηp2=0.0671; Schiz × Stage: F=0.8, p=0.375, ηp2=0.0138; Subj(Schiz, Age): F=4.1, p<0.001, ηp2=0.818; , S1>C1													0.0476	0.3753
C/U				A3a5a11bCU	11β-Hydroxyandrosterone, C/U	11β-Hydroxyandrosterone, C/U		16.6 (15.3, 18)	18.4 (17, 19.9)	15 (13.5, 16.7)	20.4 (19.2, 21.6)	13.4 (11.6, 15.5)	16.9 (14.4, 19.8)	22 (20.2, 24)	18.9 (17.4, 20.5)					*	0.6282	0.0331
							1			13.4 (11.6, 15.5)	22 (20.2, 24)										0.6282	0.0331
							2			16.9 (14.4, 19.8)	18.9 (17.4, 20.5)										0.6282	0.0331
								Schiz: F=12.1, p=0.001, ηp2=0.168; Age: F=2, p=0.166, ηp2=0.0318; Stage: F=0.2, p=0.628, ηp2=0.00393; Schiz × Stage: F=4.8, p=0.033, ηp2=0.0735; Subj(Schiz, Age): F=3.9, p<0.001, ηp2=0.807; , S1>C1													0.6282	0.0331
CYP11B1				A3b5a11b%A3b5a	11β-Hydroxyepiandrosterone/epiandrosterone	11β-Hydroxyepiandrosterone/epiandrosterone		0.247 (0.221, 0.275)	0.332 (0.299, 0.366)	0.348 (0.303, 0.398)	0.234 (0.216, 0.254)	0.376 (0.309, 0.453)	0.322 (0.262, 0.391)	0.193 (0.17, 0.217)	0.282 (0.253, 0.313)				↑	*	0.408	0.0299
							1			0.376 (0.309, 0.453)	0.193 (0.17, 0.217)										0.408	0.0299
							2			0.322 (0.262, 0.391)	0.282 (0.253, 0.313)										0.408	0.0299
								Schiz: F=11.9, p=0.001, ηp2=0.163; Age: F=9.5, p=0.003, ηp2=0.135; Stage: F=0.7, p=0.408, ηp2=0.0113; Schiz × Stage: F=4.9, p=0.03, ηp2=0.075; Subj(Schiz, Age): F=3.6, p<0.001, ηp2=0.792; , S1<C1, S2>S1													0.408	0.0299
CYP7B1				Preg16a%Preg	16α-Hydroxypregnenolone/pregnenolone	1000·16α-Hydroxypregnenolone/pregnenolone		398 (377, 421)	390 (369, 412)	347 (322, 373)	448 (430, 467)	324 (293, 359)	371 (333, 414)	502 (474, 533)	399 (377, 423)				↓	**	0.4473	0.0036
							1			324 (293, 359)	502 (474, 533)										0.4473	0.0036
							2			371 (333, 414)	399 (377, 423)										0.4473	0.0036
								Schiz: F=18.4, p<0.001, ηp2=0.234; Age: F=0.2, p=0.669, ηp2=0.00307; Stage: F=0.6, p=0.447, ηp2=0.00966; Schiz × Stage: F=9.2, p=0.004, ηp2=0.132; Subj(Schiz, Age): F=5.9, p<0.001, ηp2=0.859; , S1>C1, S2<S1													0.4473	0.0036
SRD5A				P3a5a17C%Prog17	3α,5α,17-PD, C/17-hydroxyprogesterone	3α,5α,17-PD, C/17-hydroxyprogesterone		1.28 (1.19, 1.38)	1.11 (1.03, 1.2)	1.08 (0.973, 1.21)	1.31 (1.24, 1.39)	0.899 (0.763, 1.05)	1.3 (1.12, 1.5)	1.2 (1.11, 1.3)	1.43 (1.33, 1.54)	↑	**	↑	↑		0.0028	0.2859
							1			0.899 (0.763, 1.05)	1.2 (1.11, 1.3)										0.0028	0.2859
							2			1.3 (1.12, 1.5)	1.43 (1.33, 1.54)										0.0028	0.2859
								Schiz: F=5.2, p=0.026, ηp2=0.084; Age: F=4.2, p=0.046, ηp2=0.0682; Stage: F=9.8, p=0.003, ηp2=0.146; Schiz × Stage: F=1.2, p=0.286, ηp2=0.02; Subj(Schiz, Age): F=4.8, p<0.001, ηp2=0.839; , S1>C1, C2>C1, S2>S1													0.0028	0.2859
SRD5A				P3a5a17CU%Prog17	3α,5α,17-PD, C+U/17-hydroxyprogesterone	3α,5α,17-PD, C+U/17-hydroxyprogesterone		1.3 (1.19, 1.42)	1.1 (0.999, 1.21)	1.07 (0.936, 1.21)	1.34 (1.25, 1.43)	0.85 (0.698, 1.03)	1.32 (1.1, 1.57)	1.21 (1.1, 1.33)	1.48 (1.36, 1.62)	↑	**	↑	↑		0.0028	0.2859
							1			0.85 (0.698, 1.03)	1.21 (1.1, 1.33)										0.0028	0.2859
							2			1.32 (1.1, 1.57)	1.48 (1.36, 1.62)										0.0028	0.2859
								Schiz: F=5.2, p=0.026, ηp2=0.084; Age: F=4.2, p=0.046, ηp2=0.0682; Stage: F=9.8, p=0.003, ηp2=0.146; Schiz × Stage: F=1.2, p=0.286, ηp2=0.02; Subj(Schiz, Age): F=4.8, p<0.001, ηp2=0.839; , S1>C1, C2>C1, S2>S1													0.0028	0.2859
SRD5A				A3x5a11b%A211b	(11β-OH-3α/β,5α-THA)/11β-OH-A	1000·(11β-OH-3α/β,5α-THA)/11β-OH-A		77.4 (71.7, 83.3)	66.9 (61.6, 72.4)	82.7 (74.7, 91.1)	62.2 (58.5, 66)	89.6 (78.3, 102)	76 (65.1, 88)	53.2 (48.5, 58.3)	71.9 (66.3, 77.9)				↑	**	0.5337	0.0095
							1			89.6 (78.3, 102)	53.2 (48.5, 58.3)										0.5337	0.0095
							2			76 (65.1, 88)	71.9 (66.3, 77.9)										0.5337	0.0095
								Schiz: F=11.3, p=0.001, ηp2=0.154; Age: F=4.2, p=0.044, ηp2=0.064; Stage: F=0.4, p=0.534, ηp2=0.00628; Schiz × Stage: F=7.2, p=0.01, ηp2=0.103; Subj(Schiz, Age): F=3.8, p<0.001, ηp2=0.796; , S1<C1, S2>S1													0.5337	0.0095
AKR1D1				P3x5b20aC%Prog20aC	(5β,20α-THP+3α/β,5β,20α-PD)/20α-DHP, C	(5β,20α-THP+3α/β,5β,20α-PD)/20α-DHP, C		15.7 (14.5, 17.1)	20.7 (19, 22.5)	19.8 (17.7, 22.2)	16.4 (15.5, 17.4)	16.6 (14.2, 19.4)	23.9 (20.2, 28.3)	17.1 (15.7, 18.6)	15.7 (14.5, 17.1)			↑		*	0.1336	0.0184
							1			16.6 (14.2, 19.4)	17.1 (15.7, 18.6)										0.1336	0.0184
							2			23.9 (20.2, 28.3)	15.7 (14.5, 17.1)										0.1336	0.0184
								Schiz: F=4.7, p=0.035, ηp2=0.0744; Age: F=13.4, p<0.001, ηp2=0.188; Stage: F=2.3, p=0.134, ηp2=0.0384; Schiz × Stage: F=5.9, p=0.018, ηp2=0.0922; Subj(Schiz, Age): F=3.2, p<0.001, ηp2=0.774; , S2<C2, C2>C1													0.1336	0.0184
AKR1D1				P3x5b20aCU%Prog20aCU	(5β,20α-THP+3α/β,5β,20α-PD)/20α-DHP, C+U	(5β,20α-THP+3α/β,5β,20α-PD)/20α-DHP, C+U		13.9 (12.5, 15.3)	19.1 (17.6, 20.7)	16.2 (14.5, 18.1)	16.4 (15.2, 17.6)	13.2 (11.4, 15.3)	19.8 (16.7, 23.5)	17.9 (16.1, 20)	14.9 (13.4, 16.6)			↑		**	0.2483	0.0037
							1			13.2 (11.4, 15.3)	17.9 (16.1, 20)										0.2483	0.0037
							2			19.8 (16.7, 23.5)	14.9 (13.4, 16.6)										0.2483	0.0037
								Schiz: F=0, p=0.894, ηp2=0.000563; Age: F=13.4, p<0.001, ηp2=0.295; Stage: F=1.4, p=0.248, ηp2=0.0414; Schiz × Stage: F=9.8, p=0.004, ηp2=0.235; Subj(Schiz, Age): F=3.3, p<0.001, ηp2=0.789; , S1>C1, S2<C2, C2>C1													0.2483	0.0037
AKR1C2				P3a5a17a20a%P3b5a17a20a	5α-Pregnane-3α,17,20α-triol/5α-pregnane-3β,17,20α-triol	5α-Pregnane-3α,17,20α-triol/5α-pregnane-3β,17,20α-triol		0.978 (0.905, 1.06)	1.18 (1.1, 1.28)	1.05 (0.943, 1.17)	1.1 (1.04, 1.17)	1.13 (0.976, 1.3)	0.976 (0.834, 1.14)	0.965 (0.892, 1.04)	1.26 (1.17, 1.36)				↑	*	0.4693	0.0179
							1			1.13 (0.976, 1.3)	0.965 (0.892, 1.04)										0.4693	0.0179
							2			0.976 (0.834, 1.14)	1.26 (1.17, 1.36)										0.4693	0.0179
								Schiz: F=0.4, p=0.556, ηp2=0.00573; Age: F=7.7, p=0.007, ηp2=0.112; Stage: F=0.5, p=0.469, ηp2=0.00862; Schiz × Stage: F=5.9, p=0.018, ηp2=0.0885; Subj(Schiz, Age): F=3.8, p<0.001, ηp2=0.786; , S2>C2, S2>S1													0.4693	0.0179
AKR1C2				P3a5a17a20aC%P3b5a17a20aC	5α-Pregnane-3α,17,20α-triol/5α-pregnane-3β,17,20α-triol, C	5α-Pregnane-3α,17,20α-triol/5α-pregnane-3β,17,20α-triol, C		7.18 (5.95, 8.72)	8.63 (7.25, 10.3)	6.63 (5.22, 8.48)	9.39 (8.2, 10.8)	5.39 (3.88, 7.57)	8.19 (5.81, 11.8)	7.16 (5.96, 8.65)	12.5 (10.2, 15.4)	↑	*		↑		0.0176	0.7834
							1			5.39 (3.88, 7.57)	7.16 (5.96, 8.65)										0.0176	0.7834
							2			8.19 (5.81, 11.8)	12.5 (10.2, 15.4)										0.0176	0.7834
								Schiz: F=3, p=0.088, ηp2=0.0551; Age: F=1.2, p=0.279, ηp2=0.0225; Stage: F=6, p=0.018, ηp2=0.104; Schiz × Stage: F=0.1, p=0.783, ηp2=0.00147; Subj(Schiz, Age): F=2.8, p<0.001, ηp2=0.723; , S2>S1													0.0176	0.7834
AKR1C2				A3a5a%A3b5a	Androsterone/epiandrosterone	Androsterone/epiandrosterone		7.18 (5.95, 8.72)	8.63 (7.25, 10.3)	6.63 (5.22, 8.48)	9.39 (8.2, 10.8)	5.39 (3.88, 7.57)	8.19 (5.81, 11.8)	7.16 (5.96, 8.65)	12.5 (10.2, 15.4)	↑	*		↑		0.0176	0.7834
							1			5.39 (3.88, 7.57)	7.16 (5.96, 8.65)										0.0176	0.7834
							2			8.19 (5.81, 11.8)	12.5 (10.2, 15.4)										0.0176	0.7834
								Schiz: F=3, p=0.088, ηp2=0.0551; Age: F=1.2, p=0.279, ηp2=0.0225; Stage: F=6, p=0.018, ηp2=0.104; Schiz × Stage: F=0.1, p=0.783, ηp2=0.00147; Subj(Schiz, Age): F=2.8, p<0.001, ηp2=0.723; , S2>S1													0.0176	0.7834
AKR1C2				A3a5aC%A3b5aC	Androsterone/epiandrosterone, C	Androsterone/epiandrosterone, C		4.78 (4.58, 4.99)	4.29 (4.1, 4.49)	4.31 (4.05, 4.57)	4.76 (4.61, 4.92)	4.03 (3.7, 4.38)	4.6 (4.21, 5)	4.98 (4.75, 5.2)	4.56 (4.36, 4.77)					*	0.6677	0.0263
							1			4.03 (3.7, 4.38)	4.98 (4.75, 5.2)										0.6677	0.0263
							2			4.6 (4.21, 5)	4.56 (4.36, 4.77)										0.6677	0.0263
								Schiz: F=4.6, p=0.037, ηp2=0.0707; Age: F=7.4, p=0.009, ηp2=0.109; Stage: F=0.2, p=0.668, ηp2=0.00309; Schiz × Stage: F=5.2, p=0.026, ηp2=0.0796; Subj(Schiz, Age): F=5.3, p<0.001, ηp2=0.852; , S1>C1													0.6677	0.0263
AKR1C2				A3a5bC%A3b5bC	Etiocholanolone/epietiocholanolone, C	Etiocholanolone/epietiocholanolone, C		3.16 (2.93, 3.4)	3.53 (3.28, 3.79)	3.1 (2.79, 3.42)	3.6 (3.41, 3.79)	3.34 (2.91, 3.82)	2.86 (2.45, 3.32)	3.23 (2.99, 3.5)	3.99 (3.71, 4.29)				↑	*	0.7038	0.0267
							1			3.34 (2.91, 3.82)	3.23 (2.99, 3.5)										0.7038	0.0267
							2			2.86 (2.45, 3.32)	3.99 (3.71, 4.29)										0.7038	0.0267
								Schiz: F=3.5, p=0.065, ηp2=0.0547; Age: F=2.7, p=0.105, ηp2=0.0425; Stage: F=0.2, p=0.704, ηp2=0.00239; Schiz × Stage: F=5.2, p=0.027, ηp2=0.0779; Subj(Schiz, Age): F=4.7, p<0.001, ηp2=0.833; , S2>C2, S2>S1													0.7038	0.0267
AKR1C2				P3a5b20aC%P5b20aC	5β-Pregnane-3α,20α-diol/5β,20α-tetrahydroprogesterone, C	5β-Pregnane-3α,20α-diol/5β,20α-tetrahydroprogesterone, C		75.2 (69.4, 81.4)	71.1 (65.7, 77.1)	70 (62.9, 77.9)	76.4 (72, 81)	56.5 (48.9, 65.4)	86.9 (74.3, 102)	75.4 (69.3, 82.2)	77.4 (71.3, 84)	↑	*	↑		*	0.011	0.0229
							1			56.5 (48.9, 65.4)	75.4 (69.3, 82.2)										0.011	0.0229
							2			86.9 (74.3, 102)	77.4 (71.3, 84)										0.011	0.0229
								Schiz: F=1, p=0.315, ηp2=0.0168; Age: F=0.6, p=0.452, ηp2=0.00948; Stage: F=6.9, p=0.011, ηp2=0.103; Schiz × Stage: F=5.5, p=0.023, ηp2=0.0833; Subj(Schiz, Age): F=4.7, p<0.001, ηp2=0.834; , S1>C1, C2>C1													0.011	0.0229
AKR1C3				AT7b%DHEA7b	5-Androstene-3β,7β,17β-triol/7β-hydroxy-DHEA	5-Androstene-3β,7β,17β-triol/7β-hydroxy-DHEA		0.56 (0.53, 0.592)	0.605 (0.571, 0.641)	0.616 (0.571, 0.665)	0.549 (0.527, 0.573)	0.701 (0.631, 0.779)	0.543 (0.486, 0.606)	0.596 (0.562, 0.632)	0.507 (0.478, 0.537)	↓	**	↓	↓		0.0012	0.4559
							1			0.701 (0.631, 0.779)	0.596 (0.562, 0.632)										0.0012	0.4559
							2			0.543 (0.486, 0.606)	0.507 (0.478, 0.537)										0.0012	0.4559
								Schiz: F=3.6, p=0.064, ηp2=0.055; Age: F=2.2, p=0.14, ηp2=0.0354; Stage: F=11.5, p=0.001, ηp2=0.158; Schiz × Stage: F=0.6, p=0.456, ηp2=0.00915; Subj(Schiz, Age): F=2.4, p<0.001, ηp2=0.708; , C2<C1, S2<S1													0.0012	0.4559
AKR1C3				TC%A2	Testosterone, C/androstenedione	Testosterone, C/androstenedione		2.96 (2.55, 3.44)	2.56 (2.19, 2.98)	3.31 (2.7, 4.04)	2.28 (2.04, 2.56)	2.75 (2.08, 3.6)	3.96 (2.92, 5.34)	1.82 (1.53, 2.15)	2.86 (2.45, 3.32)	↑	*		↑		0.0182	0.8314
							1			2.75 (2.08, 3.6)	1.82 (1.53, 2.15)										0.0182	0.8314
							2			3.96 (2.92, 5.34)	2.86 (2.45, 3.32)										0.0182	0.8314
								Schiz: F=5.1, p=0.028, ηp2=0.0801; Age: F=1.2, p=0.289, ηp2=0.0194; Stage: F=5.9, p=0.018, ηp2=0.0925; Schiz × Stage: F=0.1, p=0.831, ηp2=0.000788; Subj(Schiz, Age): F=1.7, p=0.018, ηp2=0.656; , S2>S1													0.0182	0.8314
AKR1C3				A3a5a17bC%A3a5aC	5α-Androstane-3α,17β-diol/androsterone	1000·5α-Androstane-3α,17β-diol/androsterone		55.7 (53.2, 58.4)	54.7 (52.2, 57.4)	61.8 (58, 66)	49.5 (47.9, 51.1)	63.2 (57.9, 69)	60.5 (55, 66.8)	45.1 (43.1, 47.3)	54.3 (51.8, 57)				↑	*	0.154	0.0281
							1			63.2 (57.9, 69)	45.1 (43.1, 47.3)										0.154	0.0281
							2			60.5 (55, 66.8)	54.3 (51.8, 57)										0.154	0.0281
								Schiz: F=19.4, p<0.001, ηp2=0.251; Age: F=0.2, p=0.655, ηp2=0.00347; Stage: F=2.1, p=0.154, ηp2=0.0347; Schiz × Stage: F=5.1, p=0.028, ηp2=0.0805; Subj(Schiz, Age): F=19.2, p<0.001, ηp2=0.955; , S1<C1, S2>S1													0.154	0.0281
