# Supplementary material for: Steroidomics in Men with Schizophrenia
Source: Int J Mol Sci. 2024 Aug 10;25(16):8729. doi: 10.3390/ijms25168729 (PMC11354902; doi:10.3390/ijms25168729)
Supplement: Supplementary file 1 [file ijms-25-08729-s001.zip › Table S2.xlsx]

## Sheet: List2
Table S2. Discrimination between male schizofrencs and controls based on steroids and steroid molar ratios as evaluated by orthogonal predictions to latent structure (OPLS) and multiple regression (MR). The models are created seperatelly for each groups of parameters.
			Parameter	Orthogonal predictions to latent structure (OPLS), predictive component							Multiple regression (MR)
				Variable importance (VIP)	t-statistics		Component loading	t-statistics	Ra		Regression coefficient	t-statistics
EXPLAINING VARIABLES	Steroids		Pregnenolone	1.37933	8.41677	**	-0.328075	-6.24727	-0.590429	**	-0.228922	-2.73125	*
			20α-Dihydropregnenolone	1.17944	4.26389	**	-0.304041	-3.81624	-0.547166	**	-0.0613763	-0.636599
			20α-Dihydroprogesterone	0.685677	2.73046	*	-0.172743	-3.01903	-0.310931	**	0.107426	1.10866
			17-Hydroxyprogesterone	1.02681	6.13142	**	-0.289373	-5.97453	-0.520737	**	0.0771081	0.486382
			17,20α-Dihydroxy-4-pregnene-3-one	1.59225	6.97146	**	-0.368923	-5.63176	-0.663962	**	-0.298591	-3.75762	**
			Testosterone	1.01485	3.34017	**	-0.256119	-4.11479	-0.460867	**	-0.0964103	-1.38678
			Testosterone, C	0.588479	2.08326	*	-0.158014	-3.59098	-0.288824	**	-0.0836905	-0.890473
			5α-DHT	0.831611	3.12706	**	-0.193873	-3.07844	-0.348886	**	-0.00421079	-0.0616816
			Isopregnanolone	0.8185	3.88693	**	-0.189063	-4.87244	-0.340322	**	-0.067427	-0.753922
			17-Hydroxyallopregnanolone	0.728966	3.23701	**	-0.183143	-2.97601	-0.329623	*	0.0908062	1.07278
			5α-Pregnane-3β,20α-diol	0.923062	2.69798	*	-0.250857	-2.77274	-0.451502	*	-0.0987423	-1.28237
			5α-Pregnane-3β,20α-diol, C	0.629004	2.29147	*	-0.12883	-1.61988	-0.239303		0.0401643	0.826854
			5β-Pregnane-3α,17,20α-triol	1.24033	3.1242	**	-0.279902	-3.34533	-0.503745	**	-0.140698	-1.28409
			Androsterone, C	0.810439	1.96495	*	0.230345	2.06745	0.419737	*	0.405487	6.74865	**
			5α-Androstane-3β,17β-diol	0.779905	2.99866	**	-0.194245	-2.38899	-0.349675	*	-0.0275331	-0.25249
			11β-Hydroxyandrosterone	0.994359	2.61764	*	-0.210158	-2.35498	-0.378183	*	-0.117875	-1.14866
			11β-Hydroxyepiandrosterone	1.15654	3.04159	**	-0.25913	-3.49387	-0.466371	**	-0.118078	-1.55105
EXPLAINED VARIABLE			Male schizophrenics, LLRb (vs. controls)				1	11.0653	0.739678	**
			Explained variability = 54.7% (36.7% after cross-validation), Sensitivity = 0.94(0.874-1), Specificity = 0.857(0.674-1), shown as means with 95% CI
EXPLAINING VARIABLES	CYP17A1	hydroxylase + lyase	DHEA/Pregnenolone	1.58526	7.05842	**	0.389311	5.50251	0.745261	**	0.152563	4.84322	**
			DHEA/Pregnenolone, C	0.663228	2.66368	*	0.295787	3.31446	0.566411	**	0.0638281	3.07646	**
			DHEA/20α-DHPreg	1.2882	9.24533	**	0.445398	9.83432	0.852769	**	0.123975	6.5303	**
			DHEA/20α-DHPreg, C	0.948989	3.68018	**	0.366653	4.30756	0.701985	**	0.0913293	4.21915	**
			5α-DHA/5α,20α-THP	0.831505	5.47937	**	0.270211	4.11904	0.517306	**	0.0800228	4.22658	**
			3α,5α-THA/3α,5α,20α-PD, C	0.89682	5.10512	**	0.34361	7.63799	0.657977	**	0.0863086	5.4883	**
			3β,5α-THA/3β,5α-THP	0.945931	3.69065	**	0.300331	2.93863	0.555937	*	0.0910351	3.14788	**
			3β,5α-THA/3β,5α,20α-PD	0.835916	4.05698	**	0.323981	7.30725	0.599754	**	0.0804474	3.55721	**
			3β,5α-THA/3β,5α,20α-PD, C	0.630714	2.51878	*	0.280956	3.41388	0.538098	**	0.060699	2.90893	*
EXPLAINED VARIABLE			Male schizophrenics, LLRb (vs. controls)				1	8.00967	0.552723	**
			Explained variability = 30.6% (28.6% after cross-validation), Sensitivity = 0.83(0.729-0.931), Specificity = 0.7(0.416-0.984), shown as means with 95% CI	0	0	0	0	0	0	0	0	0	0
EXPLAINING VARIABLES	CYP17A1	hydroxylase	17-OH-Preg/Pregnenolone	1.7345	9.11404	**	0.644649	6.50749	0.830371	**	0.152563	4.84322	**
			17-OH-Preg/Pregnenolone, C	1.25286	5.77298	**	0.60966	9.19938	0.788238	**	0.0638281	3.07646	**
			17-OH-20α-DHP/20α-DHP, C	0.653018	3.13701	**	-0.231151	-1.89036	-0.298129		0.123975	6.5303	**
			3α,5α,17,20α-PT/3α,5α,20α-PD	0.249185	2.25614	*	-0.131495	-1.12239	-0.169019		0.0913293	4.21915	**
			3α,5β,17,20α-PT/3α,5β,20α-PD	0.73389	2.35474	*	-0.222951	-1.56973	-0.276465		0.0800228	4.22658	**
			Cortisol/Corticosterone	0.628275	4.20677	**	-0.350473	-5.8249	-0.453531	**	0.0863086	5.4883	**
EXPLAINED VARIABLE			Male schizophrenics, LLRb (vs. controls)				1	3.48536	0.559387	**
			Explained variability = 31.3% (28% after cross-validation), Sensitivity = 0.852(0.757-0.947), Specificity = 0.636(0.352-0.921), shown as means with 95% CI
EXPLAINING VARIABLES	CYP17A1	lyase	A/17-OH-P	1.58946	8.63577	**	0.478548	15.29	0.875268	**	0.133872	3.17253	**
			A/17-OH-20α-DHP	1.47605	4.47786	**	0.381409	5.20517	0.697182	**	0.124319	2.54796	*
			3α,5α-THA/3α,5α,17-PD, C	0.991919	2.41954	*	0.375557	4.0834	0.695478	**	0.0835439	2.49665	*
			3α,5β-THA/3α,5β,17-PD	0.718643	1.9837	*	0.341295	4.29766	0.627223	**	0.0605273	2.7334	*
			3α,5β-THA/3α,5β,17-PD, C	0.753875	3.34788	**	0.416202	5.18136	0.744629	**	0.0634947	2.55495	*
			3β,5α-THA/3β,5α,17,20α-PT	0.594449	2.15542	*	0.266659	4.06843	0.485638	**	0.0500671	1.61728
			3β,5α-THA/3β,5α,17,20α-PT, C	0.57699	2.11261	*	0.313838	6.53814	0.579548	**	0.0485967	1.48122
			3α,5β-THA/3α,5β,17,20α-PT	0.734793	2.11968	*	0.317998	4.61469	0.580207	**	0.0618875	1.53598
EXPLAINED VARIABLE			Male schizophrenics, LLRb (vs. controls)				1	3.90213	0.438249	**
			Explained variability = 19.2% (12.6% after cross-validation), Sensitivity = 0.78(0.674-0.885), Specificity = 0.429(0.062-0.795), shown as means with 95% CI	0	0	0	0	0	0	0	0	0	0
EXPLAINING VARIABLES	HSD3B2		17-OH-P/17-OH-Preg	1.3343	6.97297	**	-0.599712	-7.09733	-0.896717	**	-0.237621	-4.20421	**
			17-OH-P/17-OH-Preg, C	1.30011	11.8666	**	-0.612212	-11.0218	-0.915407	**	-0.231532	-5.07183	**
			T/AdiolC	0.529013	2.27083	*	-0.419093	-4.06571	-0.626646	**	-0.0942103	-2.26964	*
			T/Adiol, C	0.499514	2.47308	*	-0.364669	-4.26806	-0.545269	**	-0.088957	-2.00207	*
EXPLAINED VARIABLE			Male schizophrenics, LLRb (vs. controls)				1	2.94365	0.532567	*
			Explained variability = 28.4% (24.9% after cross-validation), Sensitivity = 0.839(0.743-0.935), Specificity = 0.857(0.598-1), shown as means with 95% CI	0	0	0	0	0	0	0	0	0	0
EXPLAINING VARIABLES	SULT2A1/STS		Preg, C/U	1.04545	2.48749	*	0.368111	3.97501	0.585705	**	0.116461	2.55994	*
			20α-DHP, C/U	0.814419	3.11332	**	0.377807	5.84089	0.600795	**	0.090725	2.22269	*
			17-OH-20α-DHP, C/U	0.961534	2.38624	*	0.277326	1.77773	0.444618		0.107113	1.95967	*
			5α-DHT, C/U	1.13946	4.26029	**	0.390937	4.48321	0.621787	**	0.126934	4.00697	**
			3β,5α-THP, C/U	0.768804	2.26194	*	0.42431	4.59101	0.675079	**	0.0856435	2.36483	*
			3α,5α-THA, C/U	1.21644	4.13196	**	0.373106	4.99874	0.593657	**	0.13551	6.7157	**
			3β,5α,17β-AD, C/U	0.926898	4.54111	**	0.463677	10.2935	0.737635	**	0.103255	2.905	*
			11β-OH-3α,5α-THA, C/U	1.04447	2.57481	*	0.204816	1.36079	0.328369		0.116352	2.01567	*
EXPLAINED VARIABLE			Male schizophrenics, LLRb (vs. controls)				1	4.8561	0.501342	**
			Explained variability = 25.1% (18.6% after cross-validation), Sensitivity = 0.825(0.726-0.923), Specificity = 0.714(0.38-1), shown as means with 95% CI	0	0	0	0	0	0	0	0	0	0
	CYP11B1		11β-OH-3α,5α-THA/3α,5α-THA	0.623922	2.42865	*	-0.388573	-6.63161	-0.579487	**	-0.0897612	-3.20583	**
			11β-OH-3α,5α-THA/3α,5α-THA, C	0.954074	4.11884	**	-0.439161	-3.60073	-0.655281	**	-0.137259	-3.23427	**
			11β-OH-3β,5α-THA/3β,5α-THA	1.25274	4.89252	**	-0.477431	-4.77928	-0.716645	**	-0.180227	-5.39505	**
			11β-OH-3β,5α-THA/3β,5α-THA, C	1.17902	4.22769	**	-0.48392	-4.79456	-0.728251	**	-0.169621	-2.88775	*
			11β-OH-3α,5β-THA/3α,5β-THA, C	0.860817	2.88181	*	-0.47163	-8.28625	-0.709617	**	-0.123842	-2.01379	*
EXPLAINED VARIABLE			Male schizophrenics, LLRb (vs. controls)				1	4.48122	0.480464	**
			Explained variability = 20% (16.4% after cross-validation), Sensitivity = 0.804(0.7-0.908), Specificity = 0.667(0.289-1), shown as means with 95% CI	0	0	0	0	0	0	0	0	0	0
EXPLAINING VARIABLES	CYP7B1		16α-OH-Preg/Preg	1.13237	5.95	**	0.770324	4.66036	0.846755	**	0.501232	3.86978	**
			3β,16α,17β-AT/Adiol	0.847193	3.53464	**	0.639667	3.28282	0.703135	**	0.375001	3.76123	**
EXPLAINED VARIABLE			Male schizophrenics, LLRb (vs. controls)				1	7.93776	0.688097	**
			Explained variability = 47.3% (42.9% after cross-validation), Sensitivity = 0.887(0.801-0.972), Specificity = 0.75(0.45-1), shown as means with 95% CI	0	0	0	0	0	0	0	0	0	0
EXPLAINING VARIABLES	SRD5As		3α/β,5α-THA, C/A	0.709159	2.66918	*	0.499722	19.5952	0.851754	**	0.0638837	3.44633	**
			3α/β,5α-THA, C+U/A	0.801446	3.42508	**	0.500503	20.358	0.859024	**	0.0721973	4.76626	**
			(5α-DHT+3α/β,5α-AD)/T, C	1.13313	4.8697	**	0.501355	7.93954	0.854182	**	0.102076	2.54326	*
			(5α-DHT+3α/β,5α-AD)/T, C+U	1.25332	6.54494	**	0.539682	16.0717	0.919621	**	0.112903	3.37832	**
EXPLAINED VARIABLE			Male schizophrenics, LLRb (vs. controls)				1	2.49571	0.306635	*
			Explained variability = 9.4% (7.7% after cross-validation), Sensitivity = 0.75(0.64-0.86), Specificity = 0.5(0-1), shown as means with 95% CI	0	0	0	0	0	0	0	0	0	0
EXPLAINING VARIABLES	AKR1C2 vs. HSD17B2,6		3α,5α-THA/3β,5α-THA, C	0.965915	2.48972	*	0.452532	2.62719	0.665105	*	0.13941	2.06633	*
			3α,5α-THA, C/5α-DHA	1.01665	5.29818	**	0.636907	11.9273	0.936022	**	0.146733	4.75726	**
			3α,5α-THA, C+U/5α-DHA	1.01658	5.29682	**	0.636873	11.9227	0.935973	**	0.146722	4.75715	**
EXPLAINED VARIABLE			Male schizophrenics, LLRb (vs. controls)				1	2.05983	0.367602	*
			Explained variability = 13.5% (11.2% after cross-validation), Sensitivity = 0.787(0.684-0.89), Specificity = 1(1-1), shown as means with 95% CI	0	0	0	0	0	0	0	0	0	0
EXPLAINING VARIABLES	AKR1C3 vs. HSD17B2		Adiol/DHEA	1.305	5.15482	**	-0.472897	-12.676	-0.829481	**	-0.124394	-3.62188	**
			3β,7α,17β-AT/7α-OH-DHEA	0.808706	5.23094	**	-0.36481	-4.82296	-0.639155	**	-0.0770868	-3.30026	**
			T/A	0.976932	2.69214	**	-0.471158	-9.55444	-0.824667	**	-0.0931223	-2.27605	*
			5α-DHT/5α-DHA	1.19688	4.69614	**	-0.394046	-5.67291	-0.692429	**	-0.114088	-3.52573	**
			3α,5α,17β-AD/3α,5α-THA, C	0.679201	2.77543	**	-0.300144	-3.01914	-0.50039	**	-0.0647422	-3.14501	**
			3β,5α,17β-AD/3β,5α-THA	1.16091	2.9297	**	-0.359659	-4.2938	-0.629817	**	-0.11066	-3.17886	**
			3α,5β,17β-AD/3α,5β-THA, C	0.668592	2.75919	*	-0.269656	-3.53247	-0.449208	**	-0.0637309	-2.45203	*
			Male schizophrenics, LLRb (vs. controls)				1	4.25653	0.444454	**
			Explained variability = 19.8% (15.4% after cross-validation), Sensitivity = 0.83(0.729-0.931), Specificity = 0.7(0.416-0.984), shown as means with 95% CI	0	0	0	0	0	0	0	0	0	0
aR…Component loadings expressed as a correlation coefficients with predictive component, *p<0.05, **p<0.0, blogarithm of likelihood ratio (probability of belonging to the selected group/probability of not belonging to the selected group)
